# Supplementary material for: Primary Tumor Resection for Metastatic Colorectal, Gastric and Pancreatic Cancer Patients: In Search of Scientific Evidence to Inform Clinical Practice
Source: Cancers (Basel). 2023 Jan 31;15(3):900. doi: 10.3390/cancers15030900 (PMC9913845; doi:10.3390/cancers15030900)
Supplement: Supplementary file 1 [file cancers-15-00900-s001.zip]

Archive with 1 entries (1 files):
- cancers-2149272-supplementary.pdf
